# Supplementary material for: Contralesional Cortical and Network Features Associated with Preoperative Language Deficit in Glioma Patients
Source: Cancers (Basel). 2022 Sep 15;14(18):4469. doi: 10.3390/cancers14184469 (PMC9496725; doi:10.3390/cancers14184469)
Supplement: Supplementary file 1 [file cancers-14-04469-s001.zip]

Archive with 1 entries (1 files):
- cancers-1867647-supplementary.pdf
